# Supplementary material for: Conservative production of galactosaminogalactan in Metarhizium is responsible for appressorium mucilage production and topical infection of insect hosts
Source: PLoS Pathog. 2021 Jun 14;17(6):e1009656. doi: 10.1371/journal.ppat.1009656 (PMC8224951; doi:10.1371/journal.ppat.1009656)
Supplement: S3 Table — (XLSX) [file ppat.1009656.s012.xlsx]

## Sheet: Sheet1
S3 Table. Differential protein expressions between WT and ∆MrGAG during appressorial formation.
Gene names	Description	Score	Coverage	# Unique Peptides	# Peptides	# PSMs*	WT.R1	WT.R2	WT.R3	∆MrGAG.R1	∆MrGAG.R2	∆MrGAG.R3	Ratio (∆MrGAG/WT)	P value	FDR	# AAs	MW [kDa]	Calc. pI
MAA_00018	Uncharacterized protein	34.91	13.74	4	4	4	1.08628	1.06933	1.08065	0.994711	0.932739	0.919745	0.879779	0.00539431	0.0343798	342	37.3627	9.39307
MAA_00024	Eukaryotic translation initiation factor 3 subunit I	147.396	26.41	8	8	13	0.872454	0.927481	0.90687	1.06397	1.06565	1.07218	1.18287	0.000529044	0.0127719	337	37.6629	6.1001
MAA_00040	Ribosomal protein L5, eukaryotic/archaeal	182.63	26.49	9	9	27	0.919842	0.966559	0.958959	1.04162	1.04988	1.05281	1.10507	0.00257093	0.0243699	302	34.4947	8.93896
MAA_00074	Beta-lactamase	38.8418	13.39	4	4	9	1.34906	1.3548	1.34576	0.840403	0.757736	0.717227	0.57175	9.12964e-05	0.00724219	381	40.7197	6.18896
MAA_00197	Eukaryotic translation initiation factor 3 subunit D	111.365	11.85	6	6	8	0.949554	0.984709	0.945144	1.04669	1.0225	1.04	1.0798	0.00608029	0.0363354	574	63.5021	5.26221
MAA_00230	Phosphopyruvate hydratase	550.566	24.2	10	10	39	0.913966	0.978014	0.875953	1.05669	1.05423	1.07315	1.15034	0.0102762	0.0476472	438	47.3291	5.2749
MAA_00260	MSC1 protein	54.1822	7.39	4	4	4	1.13612	1.13195	1.07188	0.946537	0.89956	0.928472	0.830721	0.00162342	0.0200635	541	60.3874	8.60205
MAA_00279	Fructose-bisphosphate aldolase	325.889	27.22	10	10	28	0.952939	0.961688	0.941176	1.03462	1.02469	1.03761	1.08443	0.000349276	0.0109838	360	39.2497	6.06201
MAA_00291	Membrane-associated progesterone receptor component 1	28.58	15.08	3	3	3	1.0817	1.08132	1.11666	0.992119	0.951309	0.945836	0.880962	0.00225053	0.022894	179	19.2625	5.14795
MAA_00334	V-type proton ATPase subunit G	61.6696	30.97	4	4	5	0.963598	0.952316	0.947036	1.02529	1.05537	1.03896	1.08965	0.00101448	0.0164554	113	12.6095	5.66846
MAA_00363	Uncharacterized protein	87.508	24.81	3	3	6	1.13033	1.1963	1.12666	0.812792	0.81788	0.890278	0.730014	0.000771697	0.0140791	129	14.2516	8.30908
MAA_00453	Ribonuclease T2, active site protein	145.02	20.31	5	5	7	1.07662	1.139	1.09176	0.890428	0.948884	0.944226	0.841614	0.00276581	0.025071	261	28.5327	6.52197
MAA_00475	Uncharacterized protein	26.57	4.57	2	2	3	0.927292	0.90539	0.928652	1.0667	1.09649	1.07107	1.17127	0.000191534	0.0086371	525	55.7908	5.5415
MAA_00488	Probable Xaa-Pro aminopeptidase pepP	149.937	19.91	9	9	17	0.84108	0.92617	0.92311	1.09454	1.06072	1.06008	1.19513	0.00435847	0.0312974	462	51.3782	6.25244
MAA_00492	Subtilisin-like protease	238.456	15.93	12	12	31	0.933583	0.957906	0.952385	1.05126	1.05912	1.03311	1.10535	0.000721943	0.0140791	885	92.9888	6.17627
MAA_00518	Ribosomal protein S5	211.64	30.59	7	7	22	0.906696	0.91914	0.91006	1.03837	1.06577	1.09618	1.16975	0.000825832	0.0145997	255	27.71	10.5063
MAA_00523	Ribosomal protein L31e	296.779	58.54	11	11	43	0.958956	0.937938	0.899085	1.02424	1.0514	1.06711	1.12402	0.00582903	0.0356568	123	13.9616	10.272
MAA_00596	60S ribosomal protein L23	253.577	47.37	7	7	42	0.934914	0.949942	0.948407	1.06041	1.04501	1.00586	1.09813	0.00541517	0.0344209	152	16.7943	10.2427
MAA_00606	Ribosomal protein L28e	116.068	52.7	9	9	26	0.867018	0.942125	0.894718	1.06259	1.08183	1.07262	1.18979	0.00163911	0.0200635	148	16.1376	10.5503
MAA_00607	Cation diffusion facilitator family transporter	22.94	2.97	2	2	3	1.14853	1.19291	1.17229	0.86508	0.8997	0.88188	0.753234	5.88142e-05	0.00647486	573	61.4325	6.41748	0.840482
MAA_00669	Alanine--tRNA ligase	357.73	21.64	20	20	30	0.926303	0.96762	0.926868	1.05107	1.04349	1.05577	1.11683	0.00147951	0.0193226	952	106.445	5.71924
MAA_00709	Thioredoxin reductase	47.7413	10.06	3	3	4	0.965506	0.952203	0.927588	1.04074	1.00789	1.01927	1.07824	0.00724366	0.0395259	318	34.0952	5.88428
MAA_00717	Inosine-5'-monophosphate dehydrogenase	83.6318	16.14	8	8	9	0.913254	0.960709	0.931511	1.05045	1.01898	1.00914	1.09734	0.00808756	0.0422037	539	57.0552	7.31299
MAA_00724	Succinate-semialdehyde dehydrogenase	196.188	23.23	10	10	16	0.895588	0.928549	0.915191	1.05027	1.08552	1.04444	1.16095	0.000782229	0.0141631	495	52.7308	6.7124
MAA_00809	Phosphotransferase	19.39	2.89	2	2	2	0.930111	0.973826	0.951211	1.05188	1.05181	1.015	1.0923	0.00755099	0.0404947	553	60.2812	5.5542
MAA_00836	Superoxide dismutase [Cu-Zn]	483.352	54.55	7	7	37	0.934036	0.949247	0.923704	1.03151	1.054	1.04394	1.11488	0.000403105	0.0118159	154	15.6587	6.60986
MAA_00853	Methylcrotonoyl-CoA carboxylase alpha chain	77.3306	12.63	9	10	16	0.920716	0.94585	0.957908	1.04207	1.02697	1.06867	1.1109	0.00311234	0.026566	673	73.3635	6.16357
MAA_00857	Actin cortical patch SUR7/pH-response regulator PalI	25.1346	12.99	3	3	3	1.08228	1.05904	1.05306	0.974619	0.950987	1.003	0.9168	0.00713859	0.0392212	231	24.9686	9.11475
MAA_01044	Ribosomal protein S27e	39.5826	16.87	2	2	4	0.910114	0.910857	0.96507	1.023	1.0535	1.07584	1.13148	0.0068189	0.0384367	83	8.97564	9.21729
MAA_01080	NADP-dependent leukotriene B4 12-hydroxydehydrogenase	63.3115	21.68	6	6	7	0.89753	0.929907	0.917229	1.00583	1.07143	1.08058	1.15054	0.00557138	0.0350155	346	37.4706	8.01611
MAA_01100	Heat shock protein	477.358	34.21	26	26	51	0.917428	0.973734	0.950151	1.01617	1.03542	1.04822	1.09098	0.0101489	0.0473747	722	80.1081	5.24951
MAA_01105	Eukaryotic translation initiation factor 5A	199.153	42.51	9	9	40	0.905005	0.941917	0.903917	1.03564	1.07016	1.06923	1.1542	0.00111102	0.0168444	167	18.2571	5.43994
MAA_01110	Protein-serine/threonine kinase	51.3475	4.67	3	3	4	1.08966	1.06251	1.06834	0.922831	0.962963	0.959176	0.883392	0.00119276	0.0174005	578	63.0382	7.1958
MAA_01138	Beta subunit of fatty acid synthase	116.267	6.57	15	15	17	0.975133	0.96572	0.939995	1.04091	1.04779	1.05907	1.09265	0.00163563	0.0200635	2102	233.066	6.1001
MAA_01165	Pyridoxal-dependent decarboxylase-like protein	40.4266	5.61	3	3	3	0.931343	0.944108	0.916638	1.06039	1.01724	1.08349	1.13217	0.0042206	0.0307537	499	54.6727	6.32861
MAA_01177	Glucoamylase	176.408	20.14	10	10	12	0.917337	0.948145	0.929934	1.05001	1.06061	1.03936	1.12684	0.00040259	0.0118159	586	63.3804	6.69775
MAA_01219	Elongation factor 2	838.924	30.33	28	28	115	0.925339	0.964685	0.933604	1.02165	1.03331	1.0511	1.10002	0.0030726	0.0264155	844	93.1775	6.65381
MAA_01311	Aspartyl-tRNA synthetase	73.6029	13.23	8	8	11	0.982552	0.952693	0.962495	1.03307	1.01296	1.01711	1.05708	0.00676488	0.0384367	567	62.172	6.22705
MAA_01486	Carboxypeptidase	58.309	11.17	6	6	8	0.965267	0.922289	0.937125	1.04387	1.07199	1.05361	1.12207	0.00158315	0.0200635	609	67.2948	5.19873
MAA_01489	Small GTPase of the Rab/Ypt family	31.3815	32.07	6	6	7	1.0561	1.03293	1.04037	0.930393	0.958708	0.969284	0.913398	0.00257142	0.0243699	184	20.645	4.729
MAA_01490	Acyl-CoA dehydrogenase/oxidase	347.211	27.94	12	12	30	0.95616	0.95607	0.950461	1.02625	1.01726	1.04125	1.07757	0.000517737	0.0127566	451	50.1149	8.92432
MAA_01535	Vacuolar ATP synthase catalytic subunit A (V-ATPase 67 kDa subunit)	268.368	15.05	11	11	22	0.994937	0.983792	0.997821	1.01688	1.01786	1.01382	1.02419	0.00570182	0.0353957	844	90.8571	6.68311
MAA_01549	Arginine biosynthesis bifunctional protein ArgJ, mitochondrial	81.8495	10.84	5	5	7	0.896942	0.925941	0.978497	1.04207	1.04898	1.0544	1.12282	0.00895574	0.0445921	443	46.9129	6.44287
MAA_01680	Uncharacterized protein	338.465	39.82	9	9	26	0.925954	0.976138	0.957963	1.0323	1.03769	1.05454	1.09247	0.00544538	0.0344298	226	23.5407	9.43701
MAA_01681	Glycoside hydrolase family 63	32.23	2.24	2	2	2	0.871413	0.782817	0.800266	1.12934	1.00907	1.1157	1.32577	0.00465597	0.0321612	1026	119.571	5.90967
MAA_01748	Ankyrin repeat protein nuc-2	45.5449	5.53	5	5	5	0.920689	0.965039	0.945162	1.02929	1.05127	1.06929	1.11267	0.00353243	0.0280566	995	109.918	5.88428
MAA_01768	DUF866 domain-containing protein	24.1144	30	5	5	6	1.07067	1.0749	1.08016	0.921135	0.956951	0.963684	0.880972	0.000688213	0.0140791	160	18.4007	4.84326
MAA_01833	O-acetylhomoserine (Thiol)-lyase	195.718	26.5	10	10	20	0.867425	0.889397	0.888207	1.06884	1.1199	1.08241	1.23671	0.000244401	0.00957571	434	46.7231	6.48096
MAA_01851	3-oxo-5-alpha-steroid 4-dehydrogenase	0	5.63	2	2	2	1.05672	1.28136	1.17816	0.851502	0.900693	0.851618	0.740511	0.0104755	0.0482397	320	35.6408	9.5542
MAA_01856	40S ribosomal protein S6	191.887	45.19	13	13	32	0.859528	0.904291	0.894933	1.06902	1.0847	1.06603	1.211	0.000226509	0.00949748	239	27.0777	10.4917
MAA_01869	Mitochondrial carrier domain protein	28.6662	8.2	3	3	3	0.883156	0.952082	0.947243	1.05333	1.12774	1.08335	1.1732	0.00659045	0.0378634	305	33.1646	10.0669
MAA_01877	Ribosomal protein L15	36.3479	36.45	7	7	8	0.855606	0.862869	0.798584	1.08365	1.11319	1.05327	1.29123	0.000790124	0.0141842	203	24.1411	11.2534
MAA_01887	Betaine aldehyde dehydrogenase	0	6.09	3	3	3	1.102	1.08713	1.05388	0.922913	0.940609	0.960526	0.87081	0.00145548	0.0191132	509	54.0454	6.62451
MAA_01910	60S ribosomal protein L7	231.368	27.31	6	6	20	0.92293	0.960811	0.928262	1.06204	1.04595	1.05738	1.12566	0.000767077	0.0140791	249	28.5506	10.0083
MAA_01912	Eukaryotic translation initiation factor 3 subunit C	252.394	17.4	14	14	28	0.969151	0.982188	0.963439	1.029	1.03138	1.0396	1.06354	0.00065073	0.0140791	862	97.0657	5.26221
MAA_01945	Extracellular metalloproteinase	119.908	9.83	6	6	12	0.853261	0.894776	0.844714	1.03695	1.07818	1.06322	1.22586	0.000571232	0.0132548	641	70.1118	5.19873
MAA_01968	Uncharacterized protein	57.6531	1.74	3	3	5	1.08317	1.08253	1.11489	0.952896	0.967808	0.958415	0.87762	0.000315393	0.0101863	1955	221.684	6.66846
MAA_01979	Viral A-type inclusion protein repeat domain-containing protein	33.6629	11.78	12	12	12	1.0585	1.04482	1.03051	0.957914	0.967981	0.960561	0.921063	0.000667765	0.0140791	1087	114.709	5.05908
MAA_01996	NADH dehydrogenase [ubiquinone] flavoprotein 1, mitochondrial	70.0654	12.14	5	5	5	1.0836	1.09154	1.06727	0.974442	0.985441	0.901881	0.882605	0.00951873	0.0459591	486	53.2117	8.32373
MAA_02103	Uncharacterized protein	28.9944	3.18	2	2	2	1.12594	1.19519	1.18955	0.837903	0.902623	0.88469	0.74778	0.000554532	0.0132455	913	99.8198	5.78271
MAA_02113	Isoflavone reductase family protein CipA	53.6477	11.71	3	3	4	1.04397	1.03475	1.0319	0.99298	0.979063	0.964844	0.94415	0.00288144	0.0254372	299	32.5891	7.45947
MAA_02117	Short-chain dehydrogenase/reductase SDR	21.5189	16.25	6	6	7	0.928372	0.96725	0.981934	1.03892	1.02836	1.03597	1.07843	0.00988571	0.0468787	363	38.6086	8.03076
MAA_02126	Catechol dioxygenase	36.5728	26.14	8	8	10	1.09785	1.15489	1.13234	0.903683	0.92779	0.904358	0.808202	0.000297939	0.0101863	306	34.218	6.32861
MAA_02130	Lactoylglutathione lyase	0	8.53	3	3	5	0.920173	0.972184	0.892497	1.059	1.03933	1.03274	1.12432	0.00944042	0.0457827	293	33.5041	5.5542
MAA_02150	Acyl-CoA synthetase	106.403	17.03	12	12	15	0.929628	0.952993	0.978761	1.04486	1.02692	1.0192	1.08024	0.0089398	0.0445921	693	76.6916	7.03467
MAA_02175	Immunoglobulin I-set domain-containing protein	13.81	1.83	2	2	2	1.17239	1.06529	1.20478	0.913697	0.936772	0.845453	0.783139	0.00776551	0.0410481	981	112.022	6.30322
MAA_02192	Stem cell self-renewal protein Piwi	32.97	4.13	4	4	4	0.913624	0.964742	0.916597	1.04683	1.06169	1.02472	1.12103	0.00464773	0.0321612	1018	113.217	9.48096
MAA_02197	Transketolase	84.1408	22.19	8	8	10	0.928728	0.955384	0.974212	1.02775	1.01811	1.0318	1.07674	0.00610334	0.0363765	401	43.7105	6.62451
MAA_02210	Glucosamine-6-phosphate isomerase	52.4981	8.91	3	3	4	1.0655	1.06593	1.0471	0.996518	0.947931	0.992524	0.924002	0.00862716	0.0438701	359	39.5526	6.87354
MAA_02273	Nuclear transport factor 2	56.2218	17.6	2	2	8	0.868323	0.925168	0.931231	1.07313	1.03884	1.06839	1.16722	0.00260657	0.0243699	125	14.136	4.84326
MAA_02290	Translation release factor eRF3	64.4183	13.74	11	11	13	0.864022	0.908943	0.887101	1.08681	1.07239	1.09429	1.22309	0.000166007	0.00782856	706	76.6406	8.74854
MAA_02301	Short chain dehydrogenase	38.16	8.81	2	2	2	1.1076	1.07006	1.09432	0.88752	0.957384	0.953523	0.85527	0.00331197	0.0275805	295	31.0148	5.78271
MAA_02327	Alanine racemase domain protein	24.88	5.27	2	2	2	1.04762	1.18119	1.16676	0.888276	0.921196	0.918104	0.803276	0.00695167	0.0386383	474	50.9963	6.63916
MAA_02328	Endoribonuclease L-PSP	50.942	22.66	2	2	4	0.921534	0.979453	0.959253	1.05054	1.0619	1.02528	1.09701	0.0100692	0.0473747	128	13.655	5.90967
MAA_02365	Ser/Thr-rich protein T10 in DGCR region	18.17	5.41	2	2	2	1.13825	1.09148	1.11272	0.991428	0.902267	0.876557	0.828809	0.00694375	0.0386383	351	38.3544	5.57959
MAA_02390	PRKCSH-domain-containing protein	42.2689	9.27	5	5	6	1.09296	1.0904	1.03375	0.930958	0.941543	0.937734	0.873528	0.00227583	0.022894	561	62.2206	5.05908
MAA_02425	Subunit IV of cytochrome c oxidase	112.036	29.56	5	5	9	0.918974	0.973955	0.948563	1.01974	1.02149	1.04203	1.08508	0.00984457	0.0468696	203	22.3931	6.43018
MAA_02431	Dihydroxy-acid dehydratase	0	3.12	2	2	2	1.24928	1.08713	1.13592	0.914247	0.865791	0.88822	0.768432	0.00585644	0.0357064	609	64.6906	7.15186
MAA_02474	SAS complex, SAS5 subunit/transcription initiation factor IID, subunit 14	32.45	19.48	5	5	6	1.05014	1.1276	1.1241	0.951621	0.912174	0.929999	0.846133	0.00363031	0.0280566	231	26.6105	5.16064
MAA_02482	Ribosomal protein L32e	281.111	45.04	6	6	20	0.948357	0.968073	0.952101	1.00731	1.0457	1.06254	1.08611	0.00913475	0.0450631	131	14.9501	11.6196
MAA_02483	Uncharacterized protein	166.633	50.69	8	8	21	0.906751	0.927857	0.899151	1.06809	1.03834	1.0421	1.15172	0.000404027	0.0118159	144	16.0776	10.2573
MAA_02497	Heat shock protein DnaJ	62.3733	6.92	3	3	3	0.917835	0.976696	0.955517	1.05011	1.05361	1.05722	1.10909	0.00393424	0.029662	419	46.4969	5.17334
MAA_02514	ER membrane protein	149.143	16.6	4	4	11	1.17306	1.07497	1.08525	0.957431	0.892905	0.946732	0.839132	0.0084377	0.0433815	235	25.9846	9.94971
MAA_02539	Cell surface protein (Mas1)	142.965	26.67	7	7	8	1.05184	1.05269	1.089	0.95734	0.924882	0.990955	0.899688	0.00923304	0.0453249	300	31.1595	8.14795
MAA_02543	40S ribosomal protein S25	123.172	41.49	5	5	13	0.859587	0.937682	0.928451	1.04706	1.07443	1.09895	1.1815	0.0046277	0.0321518	94	10.5728	9.90576
MAA_02559	Beta subunit of ATP citrate lyase	308.868	20.86	11	11	19	0.902663	0.924009	0.856813	1.10125	1.06492	1.09773	1.21629	0.00108465	0.0168444	489	53.6139	6.18896
MAA_02560	ATP-citrate synthase subunit 1	257.054	18.46	12	12	24	0.960258	0.886929	0.918755	1.06613	1.06373	1.06273	1.15425	0.00259439	0.0243699	661	72.2303	8.49951
MAA_02567	Peptidyl-prolyl cis-trans isomerase	250.274	31.71	6	7	40	0.873869	0.949254	0.876148	1.08056	1.08139	1.09283	1.2058	0.00179183	0.0206883	164	17.5729	8.80713
MAA_02586	40S ribosomal protein S0	515.681	25.71	7	7	29	0.946648	0.938914	0.951057	1.02896	1.02981	1.06632	1.10169	0.00168781	0.0201677	280	30.7054	4.85596
MAA_02607	CS-like domain protein	65.434	11.11	2	2	3	0.794135	0.951361	0.90239	1.08436	1.09367	1.10267	1.23899	0.0107228	0.0490804	198	21.8674	4.56396
MAA_02620	KOW domain-containing protein	198.03	47.79	9	9	38	0.985099	0.979088	0.958622	1.01587	1.00912	1.01643	1.04058	0.00907361	0.0449916	136	15.2554	11.019
MAA_02629	Alcohol dehydrogenase superfamily, zinc-type	104.844	16.15	6	6	13	1.0836	1.1286	1.12448	0.946235	0.901115	0.930495	0.832517	0.000673538	0.0140791	353	37.2252	6.31592
MAA_02662	Amino-acid permease inda1	110.678	12.35	6	7	13	0.912494	0.907767	0.852523	1.04942	1.05577	1.10402	1.2007	0.0022894	0.022894	575	63.1928	8.39697
MAA_02681	Ribosomal protein S12/S23	46.8934	9.66	2	2	6	0.802042	0.89186	0.87992	1.13162	1.07417	1.10613	1.28677	0.00167056	0.0200635	145	15.7847	10.4478
MAA_02685	Endochitinase 1	101.522	11.08	4	4	6	1.09971	1.11905	1.1139	0.914457	0.929224	0.95829	0.840762	0.000233181	0.00952841	424	46.0846	5.71924
MAA_02737	RAS small monomeric GTPase Rab6	82.7921	22.71	4	5	11	1.03674	1.0556	1.03778	0.963661	0.975865	0.982388	0.933482	0.00107843	0.0168444	229	25.4676	6.59521
MAA_02750	Acetyltransferase component of pyruvate dehydrogenase complex	186.44	22.93	9	9	14	0.944053	0.972942	0.97922	1.04016	1.0466	1.03341	1.07733	0.0028843	0.0254372	458	48.8384	5.99854
MAA_02761	Glutaminyl-tRNA synthetase	58.1555	10.51	7	7	8	0.916461	0.937597	0.938162	1.05957	1.03006	0.99788	1.10576	0.00684522	0.0384943	628	71.5855	6.72705
MAA_02762	Elongation factor 3	576.107	22.75	25	25	61	0.934457	0.970859	0.959709	1.03235	1.03857	1.02819	1.0817	0.00221878	0.022894	1055	117.112	6.02393
MAA_02795	AltA1 domain-containing protein	37.9212	8.7	2	2	3	0.791529	0.814194	0.829197	1.11827	1.16538	1.1449	1.40808	4.58066e-05	0.00643987	184	20.5157	4.64014
MAA_02825	5-methyltetrahydropteroyltriglutamate-homocysteine methyltransferase	2164.62	39.43	30	30	173	0.943952	0.937608	0.883682	1.043	1.05407	1.08616	1.15116	0.00380209	0.02901	766	85.8538	7.15186
MAA_02829	Pali-domain-containing protein	147.701	11.74	2	2	5	1.03572	1.09417	1.11362	0.94393	0.97077	0.94117	0.880487	0.00688917	0.03856	230	24.8548	8.25049
MAA_02839	ATP-dependent Zn protease	38.63	7.17	3	3	3	1.0536	1.11332	1.08208	0.97501	0.951772	0.977655	0.893946	0.00385548	0.0292527	488	54.7294	5.94775
MAA_02891	Leukotriene A-4 hydrolase	190.593	20.61	12	12	17	0.954265	0.934062	0.919402	1.08	1.01646	1.02604	1.11211	0.00914461	0.0450631	626	70.8997	6.30322
MAA_02899	Aconitate hydratase, mitochondrial	0	2.81	1	2	4	1.16436	1.25924	1.1422	0.851477	0.881519	0.876876	0.731918	0.00100845	0.0164554	818	87.1983	5.73193
MAA_02900	Nuclear pore complex protein Nup85	0	1.91	2	2	2	1.13563	1.04599	1.19213	0.902428	0.917485	0.905525	0.807835	0.00723293	0.0395259	1099	121.333	4.97021
MAA_02919	SCP-2 sterol transfer family protein	108.497	22.4	3	3	11	0.965689	0.958323	0.976495	1.02378	1.02369	1.02854	1.06051	0.00044689	0.0123628	125	13.322	9.49561
MAA_02920	Potassium channel, voltage-dependent, beta subunit, KCNAB-related protein	109.555	26.8	11	11	15	0.881743	0.9304	0.924774	1.08748	1.09734	1.05544	1.18391	0.00108459	0.0168444	347	38.9735	6.18896
MAA_02921	Casein kinase I	0	3.75	2	2	2	0.893991	0.893761	0.925266	1.0713	1.06979	1.08054	1.18747	0.000103027	0.00724219	453	50.4746	9.45166
MAA_02971	Glutathione S-transferase	55.8604	10.48	4	4	5	0.879477	0.922534	0.895271	1.06319	1.08899	1.08206	1.19907	0.000264618	0.0101863	334	37.3837	8.73389
MAA_02988	APSES transcription factor	27.18	2.27	2	2	2	0.909474	0.952649	0.947557	1.05051	1.06366	1.03161	1.11962	0.0024547	0.0238485	618	66.3116	7.56201
MAA_03009	Ketol-acid reductoisomerase, mitochondrial	289.385	20.95	9	9	26	0.927951	0.950528	0.962568	1.06522	1.03883	1.01664	1.09843	0.00576415	0.0355406	401	44.7216	8.42627
MAA_03031	Ribosomal protein L22e	512.668	46.77	6	6	31	0.892042	0.972101	0.91005	1.04279	1.02947	1.06044	1.12923	0.00986503	0.0468736	124	14.2845	9.08545
MAA_03039	Delta(3,5)-Delta(2,4)-dienoyl-CoA isomerase	41.82	13.17	4	4	5	1.05739	1.05908	1.11803	0.971676	0.960608	0.949935	0.891086	0.00493372	0.0331822	281	30.0603	6.55127
MAA_03052	Ribosomal protein L30e	201.508	51.82	6	6	22	0.871282	0.958396	0.898803	1.08202	1.10456	1.07091	1.19388	0.00305952	0.026398	110	11.8353	9.74463
MAA_03070	NADH:ubiquinone oxidoreductase, 24kDa subunit	183.012	20	6	6	10	0.94906	0.958708	0.95989	1.0409	1.01973	1.04503	1.08299	0.000751864	0.0140791	305	33.5388	6.03662
MAA_03086	Aflatoxin B1 aldehyde reductase member 2	63.2798	13.68	5	5	6	0.916342	0.927691	0.948498	1.06104	1.08028	1.06164	1.14697	0.000270458	0.0101863	351	39.307	6.45557
MAA_03091	Secreted insect toxic protein	44.06	24.26	3	3	3	0.966746	0.979669	0.97595	1.02115	1.01584	1.01265	1.04355	0.000749527	0.0140791	136	14.2057	5.13525
MAA_03095	WD40 repeat 2	29.4338	5.31	2	2	2	1.01965	1.00942	1.01744	0.992628	0.996219	0.990165	0.977844	0.00324603	0.0271451	358	39.1791	7.69385
MAA_03129	Peptidase s41 family protein	762.975	21.26	18	18	67	0.980707	0.980969	0.979347	1.0031	1.03149	1.0193	1.03838	0.010287	0.0476472	809	86.6932	6.43018
MAA_03134	Ribosomal protein L7Ae/L30e/S12e/Gadd45	27.8257	8.79	2	2	2	0.916752	0.956065	0.899426	1.06371	1.03753	1.07974	1.14744	0.00280232	0.0252737	239	26.2139	9.29053
MAA_03139	Endoglucanase	80.4396	13.21	5	5	9	0.913639	0.902694	0.942438	1.08802	1.08321	1.00958	1.15298	0.00737512	0.039789	439	46.0103	8.83643
MAA_03188	Glutaminase GtaA	159.693	9.2	6	6	9	1.09718	1.15092	1.08665	0.85221	0.866405	0.937774	0.796581	0.00240722	0.0238173	728	81.5554	4.94482
MAA_03262	Peptidase S1/S6, chymotrypsin/Hap	523.361	24.22	4	5	19	1.1998	1.23299	1.18419	0.880443	0.852211	0.860589	0.716964	3.3433e-05	0.00619297	256	26.1841	5.03369
MAA_03369	Metalloprotease 1	172.081	11.37	2	2	6	0.911667	0.818592	0.814018	1.09458	1.11071	1.06614	1.2858	0.00213398	0.0225166	299	32.0266	5.79541
MAA_03376	Adenosylhomocysteinase	343.065	37.19	18	18	49	0.953665	0.952301	0.961163	1.02414	1.04194	1.04613	1.08548	0.000359391	0.0111551	449	48.8419	6.04932
MAA_03385	Ribosomal protein 60S	507.49	57.27	4	4	25	0.918908	0.950373	0.908604	0.999034	1.01115	1.03155	1.09498	0.00503502	0.0334269	110	11.0385	4.37354
MAA_03423	Helix-loop-helix DNA-binding domain protein	26.4	6.93	2	2	2	1.06315	1.15822	1.15723	0.89526	0.881939	0.964494	0.811488	0.00638911	0.0369733	303	32.651	5.33838
MAA_03426	Uncharacterized protein	34.7073	8.5	2	2	2	1.18934	1.17739	1.22355	0.863229	0.843025	0.868883	0.717253	2.88469e-05	0.00619297	294	32.0981	5.77002
MAA_03428	NADH pyrophosphatase	15.67	10.44	4	4	4	1.09112	1.0875	1.05961	0.968393	0.938925	0.94582	0.881081	0.000654437	0.0140791	412	45.2542	5.8208
MAA_03442	Histone H4	395.032	50.49	5	5	53	1.19951	1.21347	1.25498	0.830335	0.834308	0.857103	0.687508	3.33734e-05	0.00619297	103	11.4074	11.356
MAA_03500	Ornithine aminotransferase	103.614	10.56	4	4	7	0.86406	0.924626	0.90397	1.07682	1.09588	1.05328	1.19807	0.00119401	0.0174005	445	47.9988	7.18115
MAA_03509	Aminotransferase class-III	220.95	33	16	16	36	0.91591	0.934845	0.937427	1.06177	1.05335	1.05188	1.13587	7.10363e-05	0.00679107	503	55.7046	8.98291
MAA_03524	Threonyl-tRNA synthetase	313.997	21.74	16	16	32	0.953603	0.964091	0.921601	1.03009	1.03705	1.04431	1.09585	0.00249931	0.0240861	759	85.3949	6.55127
MAA_03577	HnRNP K like protein	861.411	67.32	17	17	71	0.909816	0.927404	0.918149	1.05009	1.05342	1.06716	1.15072	4.52097e-05	0.00643987	257	28.1687	9.24658
MAA_03579	Phenylalanyl-tRNA synthetase beta chain	199.709	16.39	11	11	21	0.948739	0.902271	0.896821	1.0241	1.05399	1.04823	1.13774	0.00258996	0.0243699	610	69.0606	5.93506
MAA_03650	40S ribosomal protein S1	127.999	50.78	13	13	37	0.883046	0.948625	0.900266	1.05721	1.05858	1.06205	1.16322	0.00164751	0.0200635	256	29.0228	10.1108
MAA_03652	Protein transport protein SEC23	67.6689	7.91	6	6	6	0.951462	0.955597	0.956386	1.05699	1.03199	1.02255	1.08664	0.00134907	0.01831	771	85.4718	6.21436
MAA_03669	Signal recognition particle subunit SRP72	71.7261	2.94	2	2	2	0.953708	0.961503	0.98187	1.05113	1.01612	1.02576	1.06763	0.00819371	0.0426644	646	70.0379	9.20264
MAA_03689	Fibrillarin	70.1919	15.92	4	4	7	0.89962	0.96865	0.943561	1.07136	1.06118	1.02707	1.12368	0.00872682	0.0441913	333	34.4095	10.228
MAA_03693	Nitroreductase	50.1434	11.17	2	2	3	1.02893	1.07806	1.13922	0.923613	0.923911	0.946632	0.860746	0.0100763	0.0473747	206	23.0058	6.96143
MAA_03715	S4 RNA-binding domain-containing protein	100.396	38.74	10	10	21	0.753393	0.829338	0.765812	1.15013	1.15757	1.14713	1.47105	0.000100003	0.00724219	191	21.9671	10.4478
MAA_03730	Anaphase-promoting complex subunit Apc5	77.5134	37.72	4	4	8	0.924193	0.957395	0.917358	1.03529	1.02596	1.07868	1.12183	0.00509727	0.0336532	114	13.0579	8.60205
MAA_03734	Sulfate adenylyltransferase	74.7202	15.68	10	10	11	0.914409	0.979567	0.912678	1.05122	1.03427	1.08388	1.12923	0.010174	0.0473994	574	64.4435	7.18115
MAA_03768	2-methylcitrate dehydratase	473.961	24.59	15	15	57	0.88981	0.916777	0.893505	1.08957	1.06555	1.07058	1.19466	9.64288e-05	0.00724219	553	60.733	7.48877
MAA_03775	Insect cuticle binding adhesin Mad1	23.02	4.18	3	3	3	0.984349	1.11937	0.995535	0.569512	0.524847	0.586964	0.542492	0.000512397	0.00195936	717	74.5228	6.53662
MAA_03785	Coatomer subunit gamma	89.5216	9.04	8	8	10	0.975137	0.934514	0.921571	1.0197	1.03732	1.04122	1.09431	0.00696813	0.03864	918	100.775	5.36377
MAA_03807	Adhesin protein Mad2	22.27	7.52	2	2	2	1.16177	1.29193	1.30787	0.743566	0.736111	0.787726	0.60278	0.000527368	0.0127719	306	30.4794	6.49365
MAA_03905	Cystathionine gamma-lyase	78.4966	8.85	4	4	6	0.879717	0.926474	0.884412	1.09619	1.08266	1.0882	1.21424	0.000235785	0.00952841	418	44.5327	6.59521
MAA_03922	Alkaline phosphatase D-related protein	36.96	3.16	2	2	2	1.10867	1.04385	1.07061	0.952699	0.95067	0.947651	0.884549	0.00276935	0.025071	792	87.8016	6.58057
MAA_03923	Multifunctional fusion protein	493.997	30.61	19	19	40	0.918581	0.969888	0.954632	1.03642	1.04524	1.02919	1.09417	0.00495417	0.0331822	575	62.4239	8.5874
MAA_03979	ATP synthase subunit alpha	1361.29	34.06	21	21	108	0.973181	0.954025	0.958117	1.03014	1.03191	1.03461	1.07325	0.000294737	0.0101863	552	59.5404	9.17334
MAA_03981	Ribosomal protein L5	142.696	16.18	3	3	10	0.938688	0.969729	0.982159	1.03128	1.02371	1.04093	1.07104	0.00781461	0.0410481	173	20.0256	10.272
MAA_03982	LSM domain-containing protein	83.3316	14.63	2	2	3	0.888559	0.948754	0.884306	1.10368	1.07392	1.08692	1.19948	0.00130212	0.0178855	205	20.5616	11.356
MAA_03983	Uncharacterized protein	30.5346	12.42	4	4	4	1.03003	1.09578	1.08004	0.945111	0.987252	0.959063	0.901923	0.0109654	0.0495698	322	35.1851	5.12256
MAA_04008	Aminomethyltransferase	129.502	23.65	10	10	16	0.923135	0.92767	0.966799	1.04216	1.04363	1.05345	1.11415	0.00169611	0.0201677	444	47.7207	8.5874
MAA_04046	RNA recognition motif domain protein	50.2691	11	5	5	6	0.953187	0.965426	0.932726	1.02365	1.04913	1.05979	1.09864	0.0028362	0.025355	509	53.4976	4.99561
MAA_04064	RAS-like GTPase, Rho2 subfamily	213.549	25.68	4	5	14	1.06335	1.0756	1.07457	0.905403	0.947671	0.894609	0.85504	0.000737504	0.0140791	183	20.9369	6.80029
MAA_04066	60S ribosomal protein L6	393.496	32	7	7	40	0.87877	0.972362	0.923544	1.0469	1.04803	1.06766	1.13981	0.00971743	0.0464493	200	22.1951	10.1841
MAA_04067	Dipeptidyl peptidase 3	332.517	19.09	14	14	25	0.873446	0.943468	0.927598	1.05358	1.05012	1.07128	1.15685	0.002944	0.0257735	707	78.4352	5.50342
MAA_04072	60S ribosomal protein L35	101.947	34.68	6	6	19	0.901082	0.941388	0.900608	1.03249	1.05548	1.09987	1.16214	0.00346224	0.02805	124	14.4312	11.1362
MAA_04077	Uncharacterized protein	77.0269	18.08	8	8	14	0.993736	0.965831	0.943593	1.04425	1.03807	1.02743	1.07116	0.0108538	0.0494879	343	37.5515	7.72314
MAA_04107	Uncharacterized protein	26.99	4.97	2	2	2	1.27761	1.05613	1.20648	0.836395	0.829597	0.916913	0.729589	0.0108968	0.0494879	543	60.8279	6.65381
MAA_04113	Uncharacterized protein	166.366	26.4	3	3	11	0.847539	0.922431	0.872585	1.07238	1.13076	1.06559	1.23696	0.00230062	0.0229103	125	13.4948	6.50732
MAA_04155	RNI-like protein	53.9133	8.15	4	4	5	1.01477	0.99181	1.00841	0.95514	0.932048	0.952522	0.941863	0.00428946	0.0309722	417	45.6431	5.03369
MAA_04159	T-complex protein 1 subunit delta	53.6858	5.63	3	3	3	0.945035	0.888313	0.93697	1.08137	1.0829	1.01169	1.14642	0.0100584	0.0473747	533	56.9771	8.42627
MAA_04211	Sphingolipid long chain base-responsive protein PIL1	41.5528	6.15	2	2	3	1.08186	1.10181	1.19792	0.888082	0.958836	0.903199	0.813263	0.00729854	0.0395896	325	35.7182	5.36377
MAA_04217	Calreticulin	287.382	24.16	16	16	42	0.923127	0.973602	0.941304	1.00797	1.04793	1.03806	1.09018	0.0109717	0.0495698	563	62.1074	5.30029
MAA_04218	Methylmalonate-semialdehyde dehydrogenase	289.717	28.87	15	15	30	0.94074	0.958706	0.93572	1.05308	1.05257	1.0186	1.10197	0.00196631	0.0219602	575	61.762	8.73389
MAA_04255	Transducin family protein	0	2.97	2	2	2	1.15211	1.20133	1.13903	0.893682	0.840975	0.917014	0.759254	0.000677794	0.0140791	538	59.3551	4.51318
MAA_04275	Peroxisomal dehydratase	119.759	24.6	8	8	15	0.906342	0.972418	0.930572	1.04718	1.03468	1.05637	1.11708	0.00568612	0.0353902	309	33.9144	8.74854
MAA_04277	Phosphatidylinositol-specific phospholipase C	48.0686	5.15	2	2	3	1.06158	1.02028	1.06365	0.972051	0.971125	0.956661	0.921898	0.0054452	0.0344298	466	51.6839	5.5542
MAA_04279	S-adenosylmethionine synthase	144.874	29.44	12	12	32	0.906616	0.932238	0.848014	1.07457	1.06596	1.09128	1.20282	0.00221162	0.022894	394	42.9791	6.20166
MAA_04308	Phosphoglucomutase 2	145.314	28.28	14	14	19	0.859847	0.896517	0.907753	1.06676	1.07598	1.11595	1.22318	0.000690956	0.0140791	548	59.4492	6.18896
MAA_04323	ATP synthase subunit 4 mitochondrial	167.201	26.45	8	8	22	0.931925	0.989225	0.918271	1.06271	1.05158	1.05146	1.11493	0.00785951	0.0411935	242	26.207	9.11475
MAA_04345	Ribosomal protein S13, S15 family	245.775	45.03	7	7	28	0.910631	0.947012	0.944368	1.02749	1.04781	1.04902	1.11503	0.00140247	0.0186216	151	16.8114	10.4331
MAA_04403	Trehalase	0	2.71	2	2	2	1.24041	1.11381	1.12088	0.905026	0.88057	0.879113	0.766801	0.00298557	0.026042	737	85.0538	5.93506
MAA_04408	Uncharacterized protein	0	5.52	2	2	2	1.14825	1.16025	1.09048	0.909904	0.893065	0.894283	0.793546	0.000459525	0.0123628	326	35.269	6.17627
MAA_04472	Histone H2A	60.2674	17.04	2	3	20	1.27652	1.20237	1.11743	0.7975	0.820519	0.909889	0.702914	0.00341823	0.0279366	135	14.2028	10.5503
MAA_04480	Ribosomal biogenesis, methyltransferase, EMG1/NEP1	0	12.5	2	2	2	0.876778	0.909988	0.90224	1.0699	1.10381	1.05684	1.20139	0.000468247	0.0123628	176	19.6453	8.79248
MAA_04545	Uncharacterized protein	94.105	21.7	2	2	6	1.07068	1.05221	1.12164	0.95877	0.94917	0.936284	0.876621	0.003583	0.0280566	106	11.8587	5.2876
MAA_04550	eIF4-gamma/eIF5/eIF2-epsilon	22.47	2.75	2	2	2	0.785562	0.848079	0.887089	1.16304	1.07091	1.13422	1.33619	0.00215745	0.0225166	726	79.4034	4.84326
MAA_04565	T-complex protein 1 subunit eta	136.559	22.48	13	13	17	0.971483	0.937159	0.942744	1.06083	1.04653	1.04736	1.10638	0.000953856	0.0159421	556	60.5806	6.93213
MAA_04568	Mitochondrial ribosomal protein subunit S4	19.21	4.05	3	3	3	0.900852	0.890746	0.907166	0.997948	1.0626	1.09583	1.16956	0.00635705	0.0368771	666	71.7373	6.13818
MAA_04595	Serine hydroxymethyltransferase	261.435	30.56	16	17	35	0.92554	0.94218	0.943043	1.03194	1.07615	1.04603	1.12216	0.00129595	0.0178855	481	53.0863	7.79639
MAA_04642	Homocitrate synthase	54.5224	13.41	6	6	8	0.961929	0.973726	0.995458	1.03994	1.02446	1.05363	1.06377	0.0085533	0.0435872	455	49.0004	5.80811
MAA_04647	Phenylalanyl-tRNA synthetase, class IIc, alpha subunit	74.5013	15.34	8	8	11	0.971334	0.950334	0.944121	1.02563	1.0438	1.06822	1.09486	0.00363514	0.0280566	515	58.0292	6.63916
MAA_04691	Uncharacterized protein	399.439	45.61	10	10	24	0.806935	0.83262	0.824366	1.16432	1.11766	1.1455	1.39107	3.22448e-05	0.00619297	171	18.8589	6.69775
MAA_04702	Ubiquitin/small ribosomal subunit protein 31 fusion protein	274.92	42.48	7	7	58	1.11304	1.08133	1.08864	0.934245	0.925701	0.909469	0.843561	0.000141528	0.00764142	153	17.5974	9.78857
MAA_04703	40S ribosomal protein S26	37.47	26.5	3	3	4	0.926655	0.893124	0.875697	1.05644	1.07651	1.00418	1.16385	0.0049565	0.0331822	117	13.3322	11.0483
MAA_04710	Glutathione S-transferase/chloride channel	72.9919	21.27	5	5	12	1.04112	1.07994	1.03854	0.964877	0.938044	0.983623	0.913578	0.00842449	0.0433815	221	25.0838	6.65381
MAA_04714	ATP-binding cassette sub-family F member 2	120.773	14.38	8	8	10	0.876972	0.932842	0.928622	1.0763	1.08137	1.06001	1.17501	0.00111357	0.0168444	619	68.5724	6.90283
MAA_04726	HATPase_c domain-containing protein	1573.84	40.2	32	32	122	0.940475	0.979398	0.942463	1.02318	1.0325	1.04444	1.08307	0.00488889	0.0331822	704	80.0909	4.95752
MAA_04733	Succinate-CoA ligase [ADP-forming] subunit alpha, mitochondrial	77.2917	21.99	8	8	13	0.932308	0.970762	0.956034	1.05754	1.04246	1.03577	1.09677	0.00203752	0.022236	332	34.475	8.80713
MAA_04766	4-hydroxyphenylpyruvate dioxygenase	253.727	29.66	11	11	21	0.96609	0.964898	0.928517	1.01386	1.01805	1.02062	1.0675	0.00673292	0.0384049	408	45.6059	6.04932
MAA_04783	Peptidase S8/S53, subtilisin/kexin/sedolisin	65.614	6.51	4	4	6	1.10334	1.08975	1.02635	0.915878	0.902272	0.950372	0.859938	0.00560037	0.0350389	614	65.7444	5.50342
MAA_04795	UDP-glucose 4-epimerase	258.912	29.71	11	11	21	0.920907	0.94011	0.927961	1.03204	1.03038	1.07615	1.12535	0.00188929	0.0216048	377	41.6583	6.80029
MAA_04861	DUF221 domain-containing protein	37.7221	6.17	5	5	5	1.03307	1.1079	1.09904	0.909797	0.958223	0.953711	0.870902	0.00780303	0.0410481	892	100.269	8.32373
MAA_04879	Esterase	50.83	6.25	2	2	4	1.12878	1.06534	1.10575	0.962267	0.947417	0.931404	0.860971	0.00174847	0.0203846	352	38.8398	6.48096
MAA_04896	Regulatory P domain-containing protein	99.4098	14.29	7	7	12	0.815314	0.871833	0.830296	1.12518	1.1417	1.11867	1.34484	9.22883e-05	0.00724219	462	50.0998	5.70654
MAA_04912	Acyl-CoA dehydrogenase/oxidase	64.0677	8.2	4	4	8	0.914428	0.943293	0.91671	1.02693	1.06291	1.07514	1.14077	0.00162637	0.0200635	427	46.5846	8.1333
MAA_04939	Cellular retinaldehyde-binding/triple function	257.775	27.46	9	9	19	0.949905	0.95166	0.92812	1.03037	1.04539	1.0158	1.09255	0.00157067	0.0200635	335	38.0491	5.90967
MAA_04952	Prefoldin subunit	61.0146	16	2	2	3	0.92	0.919704	0.942844	1.05272	1.01255	1.07634	1.12904	0.00401903	0.0297383	125	14.0413	5.18604
MAA_04996	Uncharacterized protein	220.789	31.19	8	8	26	0.921067	0.94187	0.937966	1.02305	1.04826	1.03173	1.10787	0.000499253	0.0126731	202	22.7054	10.521
MAA_05014	Vacuolar membrane protease	0	1.55	2	2	2	1.18115	1.09683	1.14182	0.934524	0.946494	0.830255	0.792818	0.00592501	0.035941	1032	114.564	5.32568
MAA_05019	NAD(P)-binding domain protein	100.365	19.89	7	7	8	0.957939	0.892963	0.925088	1.04994	1.05427	1.056	1.13841	0.0024479	0.0238485	367	40.0088	7.1665
MAA_05064	Protein import receptor MAS20-related protein	47.9395	28.32	4	4	6	1.07536	1.04083	1.05326	0.945659	0.9821	0.961085	0.911463	0.0030569	0.026398	173	19.1578	5.07178
MAA_05156	Heat shock DnaJ domain protein	0	3.15	2	2	3	1.18087	1.259	1.23315	0.803295	0.905567	0.821098	0.688796	0.000616737	0.013782	508	56.3438	5.5542
MAA_05212	Ribosomal protein L14b/L23e	81.2868	28.78	4	4	13	0.855782	0.948904	0.857177	1.12439	1.083	1.07325	1.23246	0.00396262	0.0297098	139	14.6609	10.3306
MAA_05227	Oxalate decarboxylase	59.1739	13.32	4	4	5	0.920056	0.892309	0.947082	1.10242	1.07421	1.03061	1.16228	0.00468954	0.0322069	458	51.6405	5.47803
MAA_05282	SWI/SNF complex protein	222.622	25.21	16	16	19	1.0094	1.00595	1.01391	0.955989	0.974155	0.980882	0.960967	0.00716154	0.0392571	706	77.3803	6.20166
MAA_05283	Carnitine O-acetyltransferase	332.277	23.63	14	14	28	0.973515	0.979171	0.955486	1.01228	1.02973	1.0072	1.0485	0.00890792	0.0445921	622	70.1811	7.79639
MAA_05295	Histone H3	92.6898	33.09	7	7	28	1.25662	1.25282	1.23745	0.800795	0.80324	0.883334	0.663848	0.000111103	0.007376	136	15.3825	11.1509
MAA_05310	2-oxoglutarate dehydrogenase E1 component	145.923	14.97	17	17	24	0.976968	0.964406	0.991517	1.01333	1.015	1.02388	1.04068	0.00941867	0.0457827	1049	118.414	6.96143
MAA_05314	ATP synthase subunit beta	803.716	24.76	11	11	60	0.96928	0.965106	0.950393	1.02949	1.00963	1.00359	1.05474	0.00558197	0.0350155	517	55.2939	5.49072
MAA_05356	DUF4097 domain-containing protein	103.409	4.26	3	3	4	0.946644	0.945079	0.968846	1.00385	1.0201	1.04309	1.07218	0.00742129	0.0399479	799	86.432	6.66846
MAA_05396	Proteasome subunit alpha type	64.63	8.7	2	2	4	1.01784	1.03364	1.03054	0.996258	0.975084	0.992546	0.961672	0.00835411	0.0433109	276	29.7652	5.2876
MAA_05399	Glutamate decarboxylase/PLP-dependent protein	78.1545	4.77	2	2	3	1.06352	1.05101	1.10393	0.957	0.961283	0.952515	0.891978	0.00200493	0.022077	566	61.6203	8.67529
MAA_05419	Uncharacterized protein	52.5562	27.06	4	4	5	1.11387	1.129	1.12669	0.932134	0.894272	0.949817	0.823911	0.000315295	0.0101863	170	15.7943	7.69385
MAA_05427	LysM domain-containing protein	27.02	3.7	2	2	3	1.22449	1.30717	1.20036	0.975573	0.828648	0.756325	0.686101	0.00564743	0.0352412	621	68.9053	6.31592
MAA_05510	Glucan 1,3-beta-glucosidase	137.92	19.14	9	9	11	0.90389	0.944812	0.92512	1.02998	1.06275	1.06383	1.13798	0.0014106	0.0186262	444	45.8826	6.0874
MAA_05525	Endo-1,3(4)-beta-glucanase	0	6.27	2	2	2	1.1734	1.13236	1.15285	0.84353	0.941799	0.88994	0.77351	0.00105527	0.0168444	287	31.6423	7.1665
MAA_05561	Uncharacterized protein	330.772	58.76	9	9	59	0.680404	0.639935	0.654328	1.27374	1.23815	1.28288	1.92172	4.69253e-06	0.00254657	194	21.2688	8.17725
MAA_05575	Mitochondrial protein import receptor tom70	84.2425	15.09	10	10	12	0.972995	0.992172	0.987553	1.03614	1.02942	1.01364	1.04283	0.0087866	0.044192	623	69.139	5.45264
MAA_05604	Spermine synthase	198.539	23.63	7	7	18	0.865928	0.882506	0.898786	1.0518	1.11328	1.0857	1.228	0.000565577	0.0132522	292	33.2347	6.04932
MAA_05634	Src like protein	0	4.03	2	2	2	1.04485	1.03107	1.0915	0.973785	0.956245	0.962713	0.913283	0.0085137	0.0434781	447	50.5648	7.44482
MAA_05644	Carboxymuconolactone decarboxylase	34.9	9.89	2	2	2	1.0348	1.06225	1.06238	0.951294	0.980366	0.961569	0.915745	0.00208854	0.022466	182	20.1574	6.20166
MAA_05655	Cys-Gly metallodipeptidase dug1	462.038	23.25	17	17	58	0.967001	0.96702	0.935864	1.04723	1.05099	1.02134	1.087	0.00396769	0.0297098	800	88.7762	6.06201
MAA_05713	ATPase inhibitor, IATP, mitochondria	77.3828	20.53	4	4	6	0.903093	0.934718	0.935987	1.10511	1.04513	1.02987	1.14648	0.00592172	0.035941	151	17.281	10.1987
MAA_05718	Valyl-tRNA synthetase	153.107	17.12	17	17	24	0.963575	0.984898	0.980507	1.03523	1.03	1.02475	1.05497	0.00170498	0.0201728	1075	121.189	7.06396
MAA_05738	RNA binding protein	22.53	7.51	3	3	4	0.915846	0.906648	0.961102	1.03553	1.05495	1.02695	1.11993	0.00404603	0.0297539	373	41.0684	9.30518
MAA_05761	Ribosomal protein S18, S13 family	357.483	52.56	13	13	38	0.910551	0.954417	0.942667	1.04299	1.04311	1.05378	1.11834	0.00123366	0.0176331	156	17.8508	10.5503
MAA_05781	Peptidase C19, ubiquitin carboxyl-terminal hydrolase 2	0	1.06	2	2	2	1.11536	1.05223	1.09045	0.904319	0.968922	0.947019	0.86563	0.00523091	0.0341581	1599	176.447	5.42725
MAA_05797	Ribosomal protein L2	165.329	43.31	11	11	33	0.879172	0.91514	0.884021	0.988906	1.07033	1.09364	1.17718	0.00934017	0.0456503	254	27.4788	10.7993
MAA_05798	PfkB domain-containing protein	149.821	14.29	5	5	16	0.954042	0.949044	0.893289	1.05119	1.05173	1.06217	1.13185	0.00342487	0.0279366	336	36.3205	5.42725
MAA_05820	Peptidase M24, structural domain protein	312.838	37.89	19	19	46	0.867339	0.936442	0.887983	1.07331	1.08656	1.08582	1.20579	0.000910554	0.0154342	417	45.0985	7.21045
MAA_05866	E3 ubiquitin protein ligase	0	2.81	2	2	2	1.10937	1.06112	1.10064	0.920044	0.968678	0.927832	0.861035	0.00201371	0.022077	713	80.7422	6.48096
MAA_05891	Alpha/beta hydrolase fold protein	57.4141	7.34	2	2	2	0.916944	0.744798	0.876875	1.16271	1.08196	1.099	1.31712	0.00955206	0.0460271	354	39.3872	6.81494
MAA_05906	40S ribosomal protein S12	254.979	32.89	5	5	20	0.914096	0.949575	0.929398	1.04757	1.03485	1.03475	1.11604	0.000628552	0.013782	149	16.4432	5.021
MAA_05907	Ribosomal protein S8	18.48	34.62	5	5	8	0.8788	0.884475	0.839964	1.07753	1.09842	1.10265	1.25943	0.000148014	0.00764142	130	14.805	10.1108
MAA_05960	Uncharacterized protein	135.091	38.28	11	11	19	0.958772	0.951839	0.971052	1.04376	1.00912	1.03862	1.07282	0.00453692	0.0317983	290	31.5372	8.67529
MAA_06049	RNA recognition motif domain protein	0	5.61	2	2	2	0.96436	0.964373	0.93341	1.06015	1.04077	1.01006	1.08694	0.00971053	0.0464493	392	43.8352	10.0962
MAA_06160	Uncharacterized protein	126.234	15.35	3	3	8	0.821102	0.863439	0.834445	1.14172	1.11724	1.13651	1.34795	3.62768e-05	0.00619297	228	25.2236	4.57666
MAA_06163	Peptidase M16C associated	0	2.19	2	2	2	1.09542	1.07487	1.16675	0.891228	0.950546	0.92228	0.828294	0.00427837	0.0309722	1004	112.272	5.69385
MAA_06240	Cis-Golgi transport protein particle complex subunit	22.72	0.85	2	2	2	1.06161	1.12941	1.12639	0.955057	0.90292	0.925607	0.839084	0.00266074	0.0244583	1774	197.175	8.04541
MAA_06270	Citrate synthase	71.2087	15.46	7	7	8	1.06805	1.04166	1.08221	0.942076	0.959375	0.961481	0.89693	0.00120718	0.0174858	498	55.3762	8.73389
MAA_06275	Leucine aminopeptidase 1	96.0356	19.85	9	9	10	0.875052	0.954678	0.881588	1.06804	1.08873	1.05849	1.18587	0.00341581	0.0279366	393	43.5018	5.65576
MAA_06314	RNA polymerase II accessory factor, Cdc73	0	5.99	3	3	3	1.04705	1.06709	1.04331	0.96402	0.910344	0.963664	0.898837	0.00527131	0.0342349	451	49.0452	9.40771
MAA_06336	Chaperonin Cpn10 protein	106.844	59.09	6	6	11	0.832705	0.932039	0.841488	1.04855	1.11379	1.08734	1.24689	0.004391	0.0312974	110	11.6932	9.45166
MAA_06407	Uncharacterized protein	370.406	40.79	22	22	41	0.92117	0.963377	0.945705	1.02818	1.04858	1.04504	1.10301	0.00212103	0.0225166	478	53.3458	9.14404
MAA_06427	Eukaryotic translation initiation factor 3 subunit G	160.519	11.15	3	3	5	0.839793	0.933111	0.846443	1.0712	1.04849	1.12704	1.23952	0.00534375	0.0343798	296	32.4992	8.99756
MAA_06441	Aldolase-type TIM barrel	510.23	31.13	13	13	50	0.949888	0.963399	0.941972	1.01976	1.01867	1.05722	1.08419	0.00477279	0.0326848	379	40.4807	6.1001
MAA_06467	Aspartate aminotransferase	106.096	25.66	11	11	24	0.941204	0.974596	0.952033	1.01917	1.04014	1.01766	1.07292	0.00467056	0.032169	452	48.9539	7.86963
MAA_06480	Acetyl-CoA acetyltransferase	94.6782	14.42	5	5	8	0.942728	0.918183	0.958751	1.06974	1.09804	1.04235	1.13848	0.00284678	0.025355	430	45.0316	8.83643
MAA_06512	Soluble quinoprotein glucose/sorbosone dehydrogenase	66.0925	17.27	6	7	7	1.04466	1.12709	1.06525	0.931802	0.953975	0.94159	0.873452	0.00594019	0.0359419	440	47.5525	5.26221
MAA_06518	Heat shock 70 kDa protein	558.444	34.02	23	24	54	0.986759	0.963754	0.96141	1.0152	1.047	1.02769	1.06112	0.0084755	0.0433815	679	73.3862	5.92236
MAA_06565	Glutathione S-transferase/chloride channel	262.515	32.14	7	7	20	0.875154	0.865132	0.840164	1.0701	1.07565	1.10119	1.25828	9.578e-05	0.00724219	224	24.8219	8.06006
MAA_06586	Cytochrome P450 CYP5081C	0	3.73	2	2	2	0.861486	0.886052	0.859892	1.17437	1.05706	1.08006	1.27002	0.00312441	0.0265742	536	61.2132	8.26514
MAA_06588	3-oxoacyl-[acyl-carrier-protein] reductase 1	139.018	25.28	6	6	12	0.924426	0.958975	0.959762	1.06582	1.05493	1.01879	1.10424	0.00578463	0.0355406	265	28.2183	5.63037
MAA_06622	Aldolase-type TIM barrel	87.404	13.1	6	6	8	0.9694	0.889363	0.925618	1.04877	1.07585	1.04364	1.13787	0.00709516	0.0390724	458	48.9991	7.79639
MAA_06631	Phosphorylcholine phosphatase	59.223	12.22	5	5	6	0.923082	0.956642	0.942943	1.02594	1.04087	1.05187	1.10487	0.00131184	0.017916	360	40.2365	5.84619
MAA_06687	Ribosomal_L18e/L15P domain-containing protein	129.24	24.83	4	4	13	0.91263	0.915454	0.913216	1.02435	1.02436	1.11844	1.15534	0.0106211	0.0488164	149	16.7921	10.5796
MAA_06842	Nucleosome assembly protein (NAP)	223.169	20.68	9	9	19	0.848696	0.916452	0.894534	1.09207	1.09067	1.07968	1.22662	0.000589753	0.013553	411	46.4633	4.44971
MAA_06884	Aldehyde dehydrogenase	215.68	23.16	11	11	24	0.817626	0.864022	0.820418	1.11823	1.0989	1.10732	1.32869	6.8577e-05	0.00679107	488	51.5734	5.60498
MAA_06904	Aminopeptidase	553.869	36.56	34	34	73	0.919962	0.925456	0.922981	1.05513	1.05304	1.05303	1.14189	1.84535e-07	0.000441039	889	99.5281	5.71924
MAA_06911	Cutinase, monofunctional	221.276	17.13	4	4	14	0.77626	0.844208	0.840026	1.10833	1.1327	1.16035	1.3824	0.000297493	0.0101863	251	26.0312	5.87158
MAA_06916	Alpha-hydroxy acid dehydrogenase, FMN-dependent	31.73	4.35	2	2	2	1.19449	1.20265	1.18057	0.850263	0.8576	0.857563	0.717059	1.04089e-06	0.000829242	483	52.4168	7.26904
MAA_06934	Peptidase family T4 protein	0	5.17	2	2	2	0.926365	0.870482	0.874612	1.06849	1.06099	1.11618	1.21494	0.00154952	0.0200635	387	41.5269	6.1001
MAA_06939	Amine oxidase	383.726	28.32	18	18	41	0.952837	0.931988	0.952785	1.04134	1.06563	1.01566	1.10044	0.00404272	0.0297539	678	74.5529	6.31592
MAA_06941	Extracellular serine-rich protein	105.324	7.58	3	4	8	1.48953	1.62516	1.53161	0.581574	0.627461	0.598134	0.388948	2.35594e-05	0.00619297	699	75.781	6.7124
MAA_06942	Endo alpha-1,4 polygalactosaminidase	37.61	6.82	2	2	2	1.36358	1.49775	1.56167	0.675596	0.631235	0.615327	0.434582	0.000167053	0.00782856	337	36.503	4.89404
MAA_06957	Uncharacterized protein	238.529	39.87	10	10	18	1.67562	1.66047	1.63347	0.526319	0.527319	0.569821	0.326681	4.94681e-07	0.000591144	311	33.162	6.40479
MAA_06959	Homogentisate 1,2-dioxygenase	23.04	2.54	1	2	1	2.28322	1.85462	1.77432	0.331238	0.316579	0.269338	0.15513	0.000470717	0.0123628	473	52.5949	6.02393
MAA_07012	Glutathione S-transferase	45.0417	17.84	6	6	8	1.01426	1.08863	1.0761	0.932296	0.953444	0.959917	0.895149	0.0104699	0.0482397	342	39.7849	7.7085
MAA_07034	Acyl-CoA dehydrogenase	149.199	15.44	8	8	15	0.906428	0.941883	0.956829	1.04383	1.05692	1.05411	1.12467	0.00165931	0.0200635	447	48.2057	6.81494
MAA_07055	Peptidase M18-like protein	236.045	27.14	11	11	14	0.962023	0.945744	0.92188	1.03068	1.01436	1.0287	1.08626	0.00308481	0.0264254	490	53.5789	5.70654
MAA_07063	Nucleic acid-binding protein Stm1	114.493	24.23	10	10	18	0.814317	0.928364	0.926204	1.09797	1.05685	1.09725	1.21851	0.00830665	0.0431584	388	41.4439	9.90576
MAA_07066	3-isopropylmalate dehydrogenase	64.2809	14.01	6	6	10	0.914907	0.955984	0.948548	1.04518	1.06288	1.04031	1.11667	0.00158748	0.0200635	364	38.4989	5.74463
MAA_07089	Uncharacterized protein	147.432	42.45	6	6	8	0.829706	0.875487	0.924261	1.10387	1.06391	1.11397	1.24808	0.00225237	0.022894	278	27.8202	4.77979
MAA_07115	Peptide hydrolase	104.507	13.21	6	6	9	1.06186	1.02607	1.03061	0.951802	0.97271	0.957322	0.924098	0.00359074	0.0280566	507	55.1982	5.12256
MAA_07117	BTB/POZ-like protein	30.414	15.49	4	4	6	1.06031	1.10131	1.08659	0.937211	0.957211	0.924184	0.867742	0.000737624	0.0140791	284	31.8007	5.2749
MAA_07144	Choline transporter-like protein	30.82	4.96	3	3	3	1.05807	1.16979	1.11129	0.920555	0.954248	0.92214	0.837621	0.00607164	0.0363354	565	62.7819	8.60205
MAA_07169	Mitochondrial succinate-fumarate transporter-like protein	49.1716	21.05	7	7	8	0.97936	0.953069	0.928404	1.03152	1.04638	1.0539	1.09471	0.00497644	0.0332226	323	35.0374	9.99365
MAA_07201	Acetamidase-A	38.1991	9.96	5	5	5	1.1136	1.05295	1.07766	0.961221	0.938571	0.925456	0.87086	0.00241531	0.0238173	542	58.8161	6.62451
MAA_07208	Mitochondrial integral membrane protein	62.3931	6.04	3	3	3	1.02792	1.13292	1.08495	0.892599	0.906641	0.952521	0.847793	0.00958429	0.0460894	530	58.9881	8.96826
MAA_07283	Ribosome maturation protein SBDS	69.8433	18.05	2	2	3	0.786551	0.889625	0.911518	1.09629	1.05518	1.08845	1.25205	0.0058334	0.0356568	133	14.9892	5.5542
MAA_07284	Copper radical oxidase	200.772	10.95	8	8	10	0.879332	0.891726	0.911012	1.05912	1.06964	1.07108	1.19305	6.50257e-05	0.00675702	904	95.5316	5.42725
MAA_07327	Alkaline phosphatase	57.0588	3.48	2	2	3	0.759788	0.731947	0.798907	1.08751	1.09918	1.19734	1.47733	0.000795262	0.0141842	661	72.7717	6.99072
MAA_07347	Glutathione S-transferase	396.739	39.23	18	18	63	0.894897	0.928267	0.922226	1.04709	1.04407	1.061	1.14816	0.000297581	0.0101863	413	46.4579	6.82959
MAA_07367	Nascent polypeptide-associated complex subunit beta	47.3181	19.59	3	3	5	0.862944	0.933048	0.904695	1.03026	1.0945	1.08318	1.18782	0.0039934	0.0297098	148	16.3175	6.04932
MAA_07369	Uncharacterized protein	146.507	33.13	8	8	19	0.940657	0.971893	0.93797	1.03388	1.04321	1.03904	1.09318	0.00139355	0.0186067	160	17.9159	11.5464
MAA_07376	Malate synthase	479.881	34.13	18	18	51	0.969465	0.940699	0.944658	1.01263	1.04215	1.02313	1.07814	0.00397907	0.0297098	542	61.0933	8.30908
MAA_07382	ATPase, V1/A1 complex, subunit E	87.13	16.59	4	4	7	0.932681	0.973934	0.971111	1.03705	1.01998	1.02477	1.07092	0.00880141	0.044192	229	25.8956	7.23975
MAA_07395	Semialdhyde_dh domain-containing protein	43.333	6.89	2	2	3	0.88712	0.908321	0.900941	1.07494	1.06745	1.06495	1.1895	1.5994e-05	0.00619297	363	38.7888	7.09326
MAA_07465	Ubiquitin-associated/translation elongation factor EF1B, eukaryote	76.6848	4.95	2	2	5	1.02874	1.04232	1.07161	0.935239	0.915032	0.976419	0.899453	0.00879848	0.044192	626	67.0013	7.34229
MAA_07469	Lysine--tRNA ligase	116.877	18.85	11	11	19	0.90447	0.957086	0.917885	1.02113	1.05717	1.06644	1.13143	0.00438474	0.0312974	589	66.9425	6.41748
MAA_07472	Isocitrate dehydrogenase [NAD] subunit, mitochondrial	120.678	21.43	9	9	15	0.923181	0.913919	0.930013	1.02593	1.04226	1.04826	1.12625	0.000138624	0.00764142	378	41.0142	8.5874
MAA_07505	Tryptophanyl-tRNA synthetase	60.5644	5.47	2	2	4	0.906363	0.819757	0.895326	1.08705	1.03421	1.08616	1.22353	0.0037891	0.02901	402	45.0803	7.1665
MAA_07510	Alcohol dehydrogenase superfamily, zinc-type	64.9615	18.78	7	7	11	0.898194	0.858693	0.9198	1.11807	1.06377	1.09113	1.22277	0.00112134	0.0168554	362	39.2651	5.78271
MAA_07522	Peptidase M14, carboxypeptidase A	195.709	20	9	9	24	0.985158	0.966358	0.971994	1.01789	1.01575	1.02906	1.04761	0.00259194	0.0243699	445	49.5098	7.59131
MAA_07537	Tropomyosin	170.263	32.84	9	9	12	1.0422	1.08272	1.03926	0.962555	0.97364	0.96777	0.917763	0.00381136	0.02901	268	29.4496	4.80518
MAA_07562	Glycogen synthase kinase 3	50.2625	16.03	6	6	6	0.971171	0.953416	0.949994	1.03161	1.03868	1.05182	1.08611	0.0007333	0.0140791	393	44.8872	8.60205
MAA_07629	NADP-dependent oxidoreductase domain protein	25.11	9.03	3	3	3	1.0815	1.06025	1.11503	0.960013	0.95096	0.939149	0.875135	0.00135601	0.01831	310	33.5622	7.13721
MAA_07642	60S ribosomal protein L3	348.539	29.16	14	14	33	0.941982	0.941889	0.914677	1.02285	1.0442	1.03563	1.10868	0.000770704	0.0140791	391	43.9805	10.2134
MAA_07650	Acetolactate synthase small subunit	23.6791	7.89	3	3	3	0.885331	0.894287	0.832985	1.0944	1.09472	1.10338	1.26024	0.000303453	0.0101863	317	34.6299	6.37939
MAA_07656	Hypothetical protein	146.284	21.98	2	2	5	0.901392	0.934432	0.919148	1.16039	1.04733	1.06474	1.18784	0.00906229	0.0449916	91	10.1984	11.3999
MAA_07659	Plectin/S10	149.008	34.76	7	7	23	0.97038	0.965447	0.951277	1.0424	1.00947	1.03565	1.06942	0.00445366	0.031399	164	18.6396	9.80322
MAA_07685	Hsp60 mitochondrial-like protein	952.729	36.64	20	20	64	0.936695	0.951636	0.940228	1.01447	1.0378	1.04923	1.0965	0.00123948	0.0176331	584	61.3682	6.22705
MAA_07696	Carboxypeptidase	329.906	20.74	10	10	26	1.07211	1.10782	1.11698	0.931107	0.944918	0.914049	0.846269	0.000493992	0.0126731	487	53.6933	5.61768
MAA_07727	Tripeptidyl peptidase	296.222	27.97	8	8	21	0.889137	0.958716	0.956452	1.035	1.06585	1.05582	1.12565	0.00876831	0.044192	354	38.2061	6.32861
MAA_07736	Carbohydrate-binding WSC	153.692	4.79	8	8	14	0.860849	0.881425	0.868169	1.08	1.05817	1.11066	1.24455	0.000202185	0.00894856	1900	185.044	4.27197
MAA_07744	Glucose-methanol-choline oxidoreductase	307.9	22.76	14	14	29	1.0997	1.12696	1.13876	0.917765	0.914635	0.912237	0.815541	5.96012e-05	0.00647486	580	64.4345	6.23975
MAA_07761	Uncharacterized protein	95.9385	7.64	3	3	4	1.06308	1.17792	1.16079	0.910523	0.910234	0.975372	0.821958	0.00847577	0.0433815	445	48.0626	9.20264
MAA_07793	Monodehydroascorbate reductase	85.6079	17.16	10	10	11	1.02583	1.03338	1.04796	0.965774	0.968778	0.989642	0.941112	0.0035587	0.0280566	542	57.4965	7.2251
MAA_07845	Glycoside hydrolase, family 31	61.3014	5.17	3	3	4	0.967379	0.980548	0.972314	1.0125	1.01401	1.02055	1.04343	0.000757596	0.0140791	522	57.8649	6.53662
MAA_07857	NAD(P)-binding domain protein	336.198	35.22	9	9	22	0.907559	0.953931	0.894678	1.03122	1.01749	1.07051	1.13172	0.00727377	0.0395896	318	33.8828	8.39697
MAA_07866	Glycogen [starch] synthase	19.48	4.55	4	4	4	1.12684	1.04635	1.14698	0.88687	0.906958	0.97281	0.833282	0.010138	0.0473747	703	79.723	6.53662
MAA_07954	COesterase domain-containing protein	136.504	19.14	10	10	15	0.894254	0.86715	0.920389	1.06657	1.06599	1.04753	1.18581	0.000559748	0.0132455	580	64.5471	5.40186
MAA_07990	Intradiol ring-cleavage dioxygenase, core	121.529	11.47	3	3	8	1.07737	1.09671	1.0659	0.904809	0.959491	0.931883	0.863023	0.00123732	0.0176331	340	38.126	6.53662
MAA_08037	40S ribosomal protein S24	225.207	41.91	6	6	20	0.915712	0.950447	0.950774	1.05784	1.07701	1.01513	1.11823	0.00687787	0.03856	136	15.5746	10.9458
MAA_08154	Glycoside hydrolase, chitinase active site protein	58.2145	4.18	2	2	5	1.09205	1.09967	1.03844	0.955724	0.973264	0.936314	0.887045	0.0052508	0.0341946	431	46.6324	8.26514
MAA_08226	Peptidase aspartic, active site protein	84.5249	12.96	5	5	9	1.1169	1.10477	1.11692	0.878944	0.931713	0.946588	0.825873	0.000755078	0.0140791	409	44.2203	5.2876
MAA_08242	Serine hydroxymethyltransferase	123.9	10.68	5	6	10	0.868666	0.855588	0.839623	1.11599	1.078	1.11966	1.29244	9.20458e-05	0.00724219	515	56.1391	9.1001
MAA_08243	Ribosomal protein L19	205.601	4.08	13	13	23	0.918044	0.916956	0.846828	1.08539	1.06588	1.0861	1.20715	0.00163535	0.0200635	2892	315.56	7.23975
MAA_08258	Carbohydrate-binding module family 48 protein	276.21	18.24	10	10	18	1.05049	1.0502	1.05354	0.951981	0.94293	0.985459	0.913178	0.00215319	0.0225166	647	65.7766	5.0083
MAA_08309	Saccharopine dehydrogenase-like protein	267.606	32.8	16	16	33	0.917699	0.931419	0.918631	1.04567	1.06419	1.08529	1.15442	0.000314578	0.0101863	439	48.0799	6.354
MAA_08312	Cell wall protein	49.1515	25.39	4	5	5	1.1236	1.112	1.12358	0.906425	0.870282	0.947698	0.811033	0.00073681	0.0140791	193	20.3155	8.63135
MAA_08315	Endochitinase 4	43.44	7.54	2	2	2	1.09203	1.07642	1.15646	0.886064	0.954709	0.933687	0.834445	0.00448814	0.031549	345	36.4772	5.94775
MAA_08339	Uncharacterized protein	36.0722	20.69	5	5	5	0.851115	0.849693	0.800438	1.10714	1.13674	1.1529	1.35804	0.000152631	0.00764142	174	19.539	7.06396
MAA_08386	Lipase, secreted	55.934	6.65	3	3	7	1.12469	1.1343	1.20225	0.895783	0.875266	0.856237	0.759059	0.000498248	0.0126731	466	49.4969	6.15088
MAA_08393	Cell wall-associated hydrolase Nlp/p60	58.7008	17.58	3	3	5	0.912901	0.956974	0.962376	1.03704	1.01778	1.01934	1.08541	0.00872731	0.0441913	165	17.544	9.5249
MAA_08428	NADH-ubiquinone oxidoreductase	38.5428	23.26	4	4	5	0.944131	0.966657	0.962556	1.02923	1.02891	1.05908	1.08487	0.00261033	0.0243699	172	19.6097	7.88428
MAA_08431	Glycine cleavage system P protein	290.443	15.36	17	17	31	0.885026	0.966093	0.936349	1.06229	1.05482	1.0454	1.13455	0.0066465	0.0380938	1074	117.018	7.73779
MAA_08563	Aminopeptidase	278.262	25	23	23	44	0.858057	0.881815	0.875097	1.11963	1.07052	1.09526	1.25639	0.000146533	0.00764142	884	99.6527	5.94775
MAA_08566	ATPase Rpt6 of the 19S regulatory particle of the 26S proteasome	94.7802	13.11	3	4	8	1.03679	1.0525	1.03509	0.996911	0.958621	0.944168	0.928087	0.0109122	0.0494879	389	43.365	8.41162
MAA_08573	Inorganic phosphate transporter	33.5803	26.04	4	4	6	0.978943	0.963968	0.973657	1.03141	1.02004	1.02619	1.05523	0.000607748	0.013782	192	21.1261	9.5249
MAA_08623	Dioxygenase swnH2	82.5361	7.55	2	2	3	0.680199	0.753045	0.600283	1.22107	1.06817	1.27962	1.75501	0.0026522	0.0244583	331	37.026	5.50342
MAA_08649	Phospholipase C	0	5.27	3	3	3	1.04517	1.0688	1.13772	0.935606	0.964729	0.936142	0.87231	0.00923565	0.0453249	626	69.1964	6.45557
MAA_08651	Serum paraoxonase/arylesterase family protein	41.2524	5.69	2	2	3	1.06942	1.0836	1.04644	0.951501	0.99053	0.942487	0.901566	0.00456608	0.0319091	439	47.8052	6.07471
MAA_08674	Chaperone, HchA	103.213	34.35	10	10	20	0.851515	0.929258	0.894843	1.07969	1.07993	1.09225	1.21537	0.0010998	0.0168444	294	32.3384	5.69385
MAA_08775	NADH-ubiquinone oxidoreductase	66.7644	19.79	4	4	6	0.928011	0.979967	0.949939	1.02654	1.03164	1.04443	1.08562	0.0069491	0.0386383	192	21.0825	9.02686
MAA_08781	DUF985 domain protein	28.0433	13.73	2	2	2	0.895978	0.892826	0.91134	1.116	1.01908	1.10237	1.19899	0.00436872	0.0312974	153	17.0684	5.50342
MAA_08819	Perilipin-like protein, Mpl1	41.0806	19.67	4	4	7	0.864362	0.951435	0.899483	1.08502	1.07286	1.03749	1.17681	0.00528659	0.034241	183	20.2656	8.98291
MAA_08821	Peptidylprolyl isomerase	86.72	27.43	3	3	4	0.825871	0.899818	0.815849	1.0888	1.12189	1.13902	1.31798	0.000884766	0.015151	113	12.0122	8.35303
MAA_08841	NAD(P)-binding domain protein	22.19	3.92	2	2	2	1.39997	1.18079	1.12651	0.802572	0.850166	0.843688	0.673385	0.00894675	0.0445921	613	67.234	5.88428
MAA_08880	Uncharacterized protein	234.193	13.01	5	6	14	1.3194	1.26313	1.24335	0.820389	0.790022	0.823933	0.636284	5.12027e-05	0.00647486	692	75.3301	5.92236
MAA_08889	Uncharacterized protein	206.589	15.09	6	6	26	0.857817	0.953759	0.91019	1.08815	1.05199	1.06557	1.17781	0.00555557	0.0350155	232	25.7834	8.14795
MAA_08897	RNA recognition motif domain protein	111.18	11.89	6	6	8	0.935166	0.965254	0.926523	1.06983	1.01744	1.06934	1.11661	0.00634302	0.0368771	555	59.5584	6.90283
MAA_08976	Thiolase	167.521	26.13	9	9	22	0.885588	0.954143	0.944543	1.06325	1.06328	1.0545	1.1425	0.00362297	0.0280566	375	38.9353	6.27783
MAA_09007	Thioredoxin domain-containing protein	152.989	22.22	11	11	16	0.858043	0.965724	0.925909	1.06519	1.08612	1.05206	1.165	0.0101213	0.0473747	468	50.5901	6.85889
MAA_09057	DUF1690 domain-containing protein	44.9306	17.39	3	3	4	0.922579	0.976659	0.935266	1.01762	1.06588	1.04455	1.10356	0.0103806	0.0479876	161	18.2634	6.80029
MAA_09072	Cell wall galactomannoprotein Mp2/allergen F17-like protein	53.1941	4.49	3	3	3	0.852928	0.931776	0.956218	1.08457	1.05821	1.0753	1.17409	0.00774012	0.0410481	624	63.121	6.0874
MAA_09077	Importin beta-1 subunit	172.827	12.81	10	10	15	0.95996	0.984371	0.990053	1.01695	1.02533	1.02412	1.04499	0.0101338	0.0473747	874	96.0071	4.69092
MAA_09091	Chitinase 18-18	19.82	2.14	2	2	2	0.681672	0.792787	0.854948	1.15375	1.17472	1.12894	1.48424	0.00199468	0.022077	842	86.7033	7.07861
MAA_09146	Reductase-like protein	41.1574	19.88	7	7	7	0.982204	0.957476	0.965725	1.0271	1.07306	1.03263	1.07826	0.0094752	0.0458415	322	35.2314	8.07471
MAA_09171	Polyprenyl synthetase	136.015	18.73	7	7	16	0.92133	0.946648	0.938845	1.04452	1.02171	1.06679	1.11621	0.00192935	0.0217759	347	40.0063	5.10986
MAA_09193	Ferritin/ribonucleotide reductase-like protein	37.0375	6.91	2	2	4	1.04826	1.1996	1.17268	0.905389	0.89666	0.905206	0.79147	0.00702527	0.0387769	304	31.081	5.40186
MAA_09204	Peptidase A4 family protein	29.35	2.89	1	2	2	0.673859	0.698432	0.601508	1.20961	1.25541	1.2259	1.86996	5.76286e-05	0.00647486	242	25.5603	4.79248
MAA_09208	Alpha/beta hydrolase fold-3 domain protein	62.7086	20.29	7	7	10	1.08227	1.04706	1.05205	0.970582	0.972699	0.954523	0.910864	0.00159267	0.0200635	340	36.7971	5.8335
MAA_09241	Allergen V5/Tpx-1-related protein	94.8695	25.61	6	6	9	0.88326	0.890446	0.955488	1.08956	1.1	1.0263	1.17832	0.00755675	0.0404947	285	31.8342	4.58936
MAA_09338	GCN5-related N-acetyltransferase	96.4209	21.13	5	5	10	1.07332	1.06824	1.09434	0.923015	0.921216	0.971613	0.870189	0.00158061	0.0200635	265	28.4505	7.06396
MAA_09356	Hemeolysin E	534.224	42.42	19	20	48	1.10776	1.19043	1.14961	0.892686	0.899945	0.898388	0.780506	0.000460865	0.0123628	429	47.8994	5.05908
MAA_09372	Peptidase S28	102.656	16.54	9	9	16	0.883717	0.878911	0.844564	1.07147	1.1011	1.0806	1.24777	0.000141335	0.00764142	544	60.16	5.59229
MAA_09449	Ribos_L4_asso_C domain-containing protein	517.175	39.6	14	14	59	0.949933	0.959606	0.926015	1.02778	1.03242	1.04045	1.09349	0.00115092	0.0171884	351	37.7492	10.9312
MAA_09453	Elongation factor Tu	53.1075	9.89	4	4	5	0.904657	0.907515	0.948729	1.03162	1.05439	1.08334	1.14794	0.00274513	0.0250415	445	49.1341	7.00537
MAA_09460	Glutamate dehydrogenase	63.0651	8.7	3	3	3	1.14995	1.20979	1.15859	0.822033	0.87702	0.93392	0.74836	0.00138239	0.0185613	471	50.6504	6.12549
MAA_09544	Salicylate hydroxylase	17.91	4.05	2	2	2	1.09278	1.08487	1.15408	0.895357	0.937678	0.936196	0.83117	0.00193158	0.0217759	444	48.7948	6.25244
MAA_09564	Catalase-peroxidase	858.691	33.56	27	27	109	0.926396	0.983808	0.948864	1.02605	1.03707	1.03249	1.08274	0.00975987	0.0465591	733	80.7657	6.21436
MAA_09591	Sarcosine oxidase	23.08	7.14	2	2	2	0.882794	0.870317	0.914759	1.09817	1.07094	1.08444	1.21953	0.000222539	0.00949748	196	22.5103	7.37158
MAA_09602	Six-hairpin glycosidase	54.5823	15.89	7	7	7	1.11863	1.04963	1.14257	0.923086	0.882129	0.933997	0.827347	0.00400274	0.0297098	453	50.9118	6.37939
MAA_09604	Ig domain protein group 2 domain protein	79.3174	10.42	5	5	8	1.06552	1.0906	1.13383	0.897127	0.969419	0.962731	0.859976	0.00730502	0.0395896	499	52.2703	6.58057
MAA_09609	Ethanolamine utilization protein	0	19.01	2	2	2	0.690028	0.787253	0.714205	1.22652	1.21067	1.16932	1.64569	0.000153567	0.00764142	121	13.4507	6.1001
MAA_09629	Beta-galactosidase	130.083	12.25	7	7	9	1.09906	1.15397	1.10376	0.95114	0.926557	0.912388	0.831177	0.000830778	0.0145997	645	69.922	5.31299
MAA_09630	Alpha-galactosidase	238.327	18.13	10	10	19	1.12131	1.18672	1.17168	0.892299	0.912873	0.873305	0.769741	0.000305917	0.0101863	535	58.4728	6.20166
MAA_09697	Cystathionine beta-synthase	79.069	15.09	7	7	10	0.948577	0.936972	0.902515	1.05962	1.05153	1.02886	1.12623	0.00212252	0.0225166	517	55.0669	6.68311
MAA_09749	Fungal fucose-specific lectin	283.737	28.29	9	9	22	1.03614	1.09766	1.11444	0.943186	0.944301	0.904481	0.859532	0.00499501	0.0332537	304	33.4197	7.31299
MAA_09838	Thiamine pyrophosphate enzyme	136.176	17.94	11	11	18	0.950558	0.971268	0.982626	1.03324	1.05062	1.02843	1.07156	0.0038946	0.029456	574	63.2275	6.32861
MAA_09872	Short-chain dehydrogenase/reductase SDR	81.54	13.27	4	4	4	0.913535	0.961798	0.932715	1.01189	1.07156	1.07614	1.12519	0.00939929	0.0457827	294	30.3077	9.27588
MAA_09896	Purple acid phosphatase	58.5929	6.21	3	3	4	0.949568	0.822873	0.811483	1.12551	1.07284	1.14038	1.29212	0.00670074	0.0383128	499	54.0764	5.31299
MAA_09902	Cellulose-binding domain, fungal	111.767	6.91	3	3	6	0.852196	0.906005	0.901201	1.08617	1.06805	1.12542	1.23322	0.001019	0.0164554	362	40.3443	5.77002
MAA_09906	Neutral ceramidase	145.739	16.02	9	9	14	1.03927	1.09676	1.05264	0.963252	0.965224	0.942481	0.900362	0.0049156	0.0331822	743	81.8894	6.37939
MAA_09982	Chromosome segregation protein Cse1	125.938	6.05	6	6	11	0.953862	0.977332	0.980422	1.01783	1.03469	1.02809	1.05804	0.00439997	0.0312974	959	107.647	5.37646
MAA_10080	Beta-hexosaminidase	172.408	11.23	5	5	11	1.16944	1.08837	1.12963	0.915778	0.889878	0.968701	0.819012	0.00343774	0.0279463	579	63.3936	4.95752
MAA_10098	Aldehyde dehydrogenase	71.2827	11.41	6	6	9	0.838317	0.939769	0.911363	1.06207	1.07131	1.04962	1.18351	0.00596374	0.0359932	517	57.2859	9.11475
MAA_10328	Dyp-type peroxidase	126.089	17.25	5	5	7	1.04633	1.07779	1.12215	0.936345	0.951172	0.963801	0.878338	0.00489392	0.0331822	342	37.0757	5.66846
MAA_10389	Carbonic anhydrase	66.4962	13.5	2	2	3	1.08124	1.03692	1.14074	0.876223	0.935774	0.900468	0.832325	0.00629449	0.0368771	163	17.6432	5.87158
MAA_10427	Peptidase S1/S6, chymotrypsin/Hap	58.5041	6.74	2	2	2	1.16847	1.05589	1.11289	0.960233	0.919112	0.891484	0.830272	0.00776448	0.0410481	356	37.8387	5.57959
MAA_10436	Catalase	132.57	16.22	8	9	18	1.07416	1.06808	1.08575	0.975077	0.945588	0.963664	0.893536	0.000335043	0.0106767	487	54.7594	7.18115
MAA_10882	Serine/threonine dehydratase, pyridoxal-phosphate-binding site	24.28	4.72	2	2	2	1.20287	1.12129	1.14169	0.872683	0.919134	0.875615	0.769632	0.000756905	0.0140791	424	46.7246	6.49365
MAA_11001	Carboxylic ester hydrolase	0	3.66	2	2	3	1.22087	1.16916	1.13371	0.923223	0.750482	0.88132	0.725091	0.005052	0.0334468	547	60.7256	6.53662
MAA_11631	CAP domain protein	19.07	17.82	2	2	2	0.972811	0.98122	0.982257	1.00238	1.0252	1.01757	1.03708	0.00780964	0.0410481	101	11.2765	7.97217
MAA_11661	Heat-labile enterotoxin, A chain	36.31	9.83	2	2	2	0.954741	0.900476	0.876906	1.09479	1.05912	1.05764	1.17548	0.00357766	0.0280566	173	19.5548	6.20166
*PSM, peptide spectrum match
												0.893536	1.11915
